# Supplementary material for: Heritability of Protein and Metabolite Biomarkers Associated with COVID-19 Severity: A Metabolomics and Proteomics Analysis
Source: Biomolecules. 2022 Dec 27;13(1):46. doi: 10.3390/biom13010046 (PMC9855380; doi:10.3390/biom13010046)
Supplement: Supplementary file 1 [file biomolecules-13-00046-s001.zip]

Archive with 1 entries (1 files):
- biomolecules-2073182-supplementary.pdf
